# Supplementary material for: Genetic diversity, phylogeography, and maternal origin of yak (Bos grunniens)
Source: BMC Genomics. 2024 May 15;25:481. doi: 10.1186/s12864-024-10378-z (PMC11097540; doi:10.1186/s12864-024-10378-z)
Supplement: Supplementary file 1 — Supplementary Material 1 [file 12864_2024_10378_MOESM1_ESM.xlsx]

## Sheet: Supplementary Table S1
Supplementary Table S1. Yak species, number and geographical coordinates of sampling sites
Breed	Province	Numbers	Accession number	Sampling position	Symbol
Qinghai Plateau Yak	Qinghai	22	MW414121~MW414142	38.55N, 97.37E	a
Xueduo Yak		23	MW414143~MW414165	34.72 N, 101.62 E	b
Huanhu Yak		22	MW414100~MW414120, MK124955.1	37.31 N, 100.79 E	c
Yushu Yak		20	MW414191~MW414210	34.13 N, 95.81 E	d
Niangya Yak	Tibetan	25	OK375701~OK375725	30.81 N, 93.74E	e
Pali Yak		25	OK375726~OK375750	27.72N, 89.16 E	f
Sibu Yak		26	OK375751~OK375776	29.71 N, 91.90 E	g
Tibet Gaoshan yak		25	OK375800~OK375824	30.79 N, 93.25 E	h
Leiwuqi Yak		25	OK375626~OK375650	31.32 N, 96.54 E	i
Jinchuan Yak	Sichuan	25	OK375576~OK375600	31.47 N, 102.06 E	j
Jiulong Yak		25	OK375601~OK375625	29.00 N, 101.51 E	k
Changtai Yak		25	OK375526~OK375550	30.90 N, 99.63 E	l
Maiwa Yak		25	OK375651~OK375675	33.06 N, 102.91 E	m
Muli Yak		25	OK375676~OK375700	27.97 N, 100.05 E	n
Gannan Yak	Gansu	25	OK375551~OK375575	34.50 N, 102.83 E	o
Tianzhu white Yak		23	OK375777~OK375799	36.94 N, 103.02 E	p
Sunan Yak		22	OK375851~OK375872	38.85 N, 99.48 E	q
Pamir yak	Xinjiang	25	MW414166~MW414190	36.11 N, 76.42 E	r
Bazhou Yak		25	OK375501~OK375525	42.33 N, 86.38 E	s
Zhongdian Yak	Yunnan	26	OK375825~OK375850	27.93 N, 99.71 E	t
Wild Yak		25	GQ464246.1~GQ464266.1, MK033130.1, KR106993.1, KY829451.1, NC_025563.1		u

## Sheet: Supplementary Table S2
Supplementary Table S2. Statistical results of haplotype sharing and unique haplotypes
Haplotype	Number	Accession number
Hap_1:	2	[OK375501; OK375709]
Hap_2:	1	[OK375502]
Hap_3:	3	[OK375503; OK375520; OK375522]
Hap_4:	2	[OK375504; OK375514]
Hap_5:	3	[OK375505; OK375516; OK375521]
Hap_6:	1	[OK375506]
Hap_7:	16	[OK375507; OK375542; OK375550; OK375559; OK375562; OK375572; MW414100; MW414112; OK375724; OK375727; OK375739; MW414121; MW414132; OK375867; MW414155; OK375813]
Hap_8:	68	[OK375508; OK375533; OK375539; OK375566; OK375570; MW414101; MW414107; MW414110; MW414111; MW414113; MW414118; OK375577; OK375579; OK375580; OK375582; OK375586; OK375589; OK375591; OK375592; OK375599; OK375615; OK375629; OK375630; OK375633; OK375640; OK375642; OK375643; OK375644; OK375645; OK375678; OK375681; OK375683; OK375685; OK375688; OK375689; OK375691; OK375692; OK375694; OK375699; OK375652…
Hap_9:	2	[OK375509; OK375627]
Hap_10:	2	[OK375510; OK375523]
Hap_11:	1	[OK375511]
Hap_12:	5	[OK375512; OK375702; OK375731; OK375768; OK375774]
Hap_13:	1	[OK375513]
Hap_14:	4	[OK375515; OK375525; MW414144; MW414151]
Hap_15:	1	[OK375517]
Hap_16:	1	[OK375518]
Hap_17:	1	[OK375519]
Hap_18:	1	[OK375524]
Hap_19:	1	[OK375526]
Hap_20:	6	[OK375527; OK375528; OK375530; MW414103; MW414137; OK375787]
Hap_21:	1	[OK375529]
Hap_22:	2	[OK375531; OK375712]
Hap_23:	1	[OK375532]
Hap_24:	1	[OK375534]
Hap_25:	1	[OK375535]
Hap_26:	1	[OK375536]
Hap_27:	1	[OK375537]
Hap_28:	3	[OK375538; OK375546; GQ464249.1]
Hap_29:	3	[OK375540; OK375548; OK375650]
Hap_30:	1	[OK375541]
Hap_31:	1	[OK375543]
Hap_32:	2	[OK375544; MW414126]
Hap_33:	2	[OK375545; OK375596]
Hap_34:	1	[OK375547]
Hap_35:	3	[OK375549; OK375722; OK375800]
Hap_36:	14	[OK375551; OK375590; OK375670; OK375672; OK375714; OK375735; OK375775; MW414143; MW414147; MW414191; MW414194; MW414196; MW414198; OK375844]
Hap_37:	2	[OK375552; OK375553]
Hap_38:	1	[OK375554]
Hap_39:	4	[OK375555; OK375558; OK375827; OK375833]
Hap_40:	1	[OK375556]
Hap_41:	2	[OK375557; OK375673]
Hap_42:	1	[OK375560]
Hap_43:	2	[OK375561; OK375563]
Hap_44:	1	[OK375564]
Hap_45:	1	[OK375565]
Hap_46:	2	[OK375567; OK375575]
Hap_47:	1	[OK375568]
Hap_48:	1	[OK375569]
Hap_49:	1	[OK375571]
Hap_50:	13	[OK375573; OK375574; OK375608; OK375679; OK375682; OK375697; OK375700; OK375738; OK375741; OK375750; OK375805; OK375807; OK375845]
Hap_51:	1	[MW414102]
Hap_52:	1	[MW414104]
Hap_53:	1	[MW414105]
Hap_54:	1	[MW414106]
Hap_55:	2	[MW414108; MW414116]
Hap_56:	4	[MW414109; OK375748; OK375872; MW414205]
Hap_57:	7	[MW414114; MW414119; MW414120; OK375576; OK375628; MW414124; OK375863]
Hap_58:	1	[MW414115]
Hap_59:	1	[MW414117]
Hap_60:	2	[OK375578; OK375677]
Hap_61:	2	[OK375581; OK375585]
Hap_62:	1	[OK375583]
Hap_63:	8	[OK375584; OK375594; OK375631; OK375638; OK375641; OK375651; OK375657; OK375809]
Hap_64:	1	[OK375587]
Hap_65:	2	[OK375588; OK375597]
Hap_66:	1	[OK375593]
Hap_67:	1	[OK375595]
Hap_68:	1	[OK375598]
Hap_69:	1	[OK375600]
Hap_70:	2	[OK375601; OK375620]
Hap_71:	1	[OK375602]
Hap_72:	1	[OK375603]
Hap_73:	3	[OK375604; OK375605; OK375616]
Hap_74:	2	[OK375606; OK375624]
Hap_75:	1	[OK375607]
Hap_76:	1	[OK375609]
Hap_77:	1	[OK375610]
Hap_78:	2	[OK375611; OK375617]
Hap_79:	1	[OK375612]
Hap_80:	1	[OK375613]
Hap_81:	1	[OK375614]
Hap_82:	1	[OK375618]
Hap_83:	1	[OK375619]
Hap_84:	1	[OK375621]
Hap_85:	2	[OK375622; OK375625]
Hap_86:	1	[OK375623]
Hap_87:	2	[OK375626; OK375647]
Hap_88:	1	[OK375632]
Hap_89:	1	[OK375634]
Hap_90:	1	[OK375635]
Hap_91:	1	[OK375636]
Hap_92:	3	[OK375637; OK375648; OK375649]
Hap_93:	3	[OK375639; MW414130; MW414133]
Hap_94:	1	[OK375646]
Hap_95:	1	[OK375676]
Hap_96:	4	[OK375680; OK375690; OK375696; OK375704]
Hap_97:	3	[OK375684; OK375687; OK375698]
Hap_98:	1	[OK375686]
Hap_99:	1	[OK375693]
Hap_100:	1	[OK375695]
Hap_101:	1	[OK375654]
Hap_102:	1	[OK375655]
Hap_103:	2	[OK375656; OK375666]
Hap_104:	3	[OK375658; OK375662; OK375674]
Hap_105:	1	[OK375659]
Hap_106:	1	[OK375661]
Hap_107:	1	[OK375665]
Hap_108:	2	[OK375667; OK375734]
Hap_109:	1	[OK375669]
Hap_110:	1	[OK375701]
Hap_111:	1	[OK375703]
Hap_112:	1	[OK375705]
Hap_113:	2	[OK375706; OK375713]
Hap_114:	1	[OK375707]
Hap_115:	1	[OK375708]
Hap_116:	1	[OK375710]
Hap_117:	1	[OK375715]
Hap_118:	1	[OK375716]
Hap_119:	1	[OK375718]
Hap_120:	1	[OK375719]
Hap_121:	2	[OK375720; MW414125]
Hap_122:	1	[OK375723]
Hap_123:	1	[OK375725]
Hap_124:	3	[OK375726; OK375733; OK375743]
Hap_125:	1	[OK375728]
Hap_126:	1	[OK375730]
Hap_127:	1	[OK375732]
Hap_128:	1	[OK375736]
Hap_129:	2	[OK375740; OK375744]
Hap_130:	2	[OK375742; OK375751]
Hap_131:	1	[OK375745]
Hap_132:	1	[OK375746]
Hap_133:	2	[OK375747; OK375749]
Hap_134:	1	[MW414166]
Hap_135:	1	[MW414167]
Hap_136:	1	[MW414168]
Hap_137:	1	[MW414169]
Hap_138:	1	[MW414170]
Hap_139:	1	[MW414171]
Hap_140:	1	[MW414172]
Hap_141:	1	[MW414173]
Hap_142:	1	[MW414174]
Hap_143:	1	[MW414175]
Hap_144:	2	[MW414176; MW414177]
Hap_145:	1	[MW414178]
Hap_146:	1	[MW414179]
Hap_147:	1	[MW414180]
Hap_148:	2	[MW414181; MW414184]
Hap_149:	2	[MW414182; MW414186]
Hap_150:	2	[MW414183; OK375776]
Hap_151:	1	[MW414185]
Hap_152:	1	[MW414187]
Hap_153:	1	[MW414188]
Hap_154:	1	[MW414189]
Hap_155:	1	[MW414190]
Hap_156:	1	[MW414122]
Hap_157:	1	[MW414127]
Hap_158:	1	[MW414128]
Hap_159:	1	[MW414129]
Hap_160:	1	[MW414135]
Hap_161:	1	[MW414136]
Hap_162:	1	[MW414139]
Hap_163:	1	[MW414140]
Hap_164:	1	[MW414142]
Hap_165:	1	[OK375752]
Hap_166:	2	[OK375753; OK375767]
Hap_167:	1	[OK375754]
Hap_168:	2	[OK375755; OK375759]
Hap_169:	1	[OK375756]
Hap_170:	1	[OK375757]
Hap_171:	3	[OK375758; OK375761; OK375765]
Hap_172:	1	[OK375762]
Hap_173:	1	[OK375770]
Hap_174:	1	[OK375771]
Hap_175:	1	[OK375772]
Hap_176:	1	[OK375773]
Hap_177:	1	[OK375851]
Hap_178:	3	[OK375852; OK375857; OK375837]
Hap_179:	1	[OK375853]
Hap_180:	1	[OK375854]
Hap_181:	1	[OK375855]
Hap_182:	1	[OK375858]
Hap_183:	1	[OK375859]
Hap_184:	1	[OK375860]
Hap_185:	1	[OK375861]
Hap_186:	1	[OK375862]
Hap_187:	1	[OK375864]
Hap_188:	1	[OK375865]
Hap_189:	1	[OK375866]
Hap_190:	1	[OK375868]
Hap_191:	1	[OK375869]
Hap_192:	1	[OK375870]
Hap_193:	1	[OK375871]
Hap_194:	1	[OK375777]
Hap_195:	9	[OK375778; OK375779; OK375780; OK375783; OK375784; OK375789; OK375790; OK375794; OK375796]
Hap_196:	1	[OK375781]
Hap_197:	1	[OK375782]
Hap_198:	2	[OK375785; OK375786]
Hap_199:	1	[OK375788]
Hap_200:	1	[OK375791]
Hap_201:	4	[OK375792; OK375793; OK375795; OK375798]
Hap_202:	1	[OK375797]
Hap_203:	1	[OK375799]
Hap_204:	2	[GQ464246.1; GQ464264.1]
Hap_205:	1	[GQ464247.1]
Hap_206:	1	[GQ464248.1]
Hap_207:	1	[GQ464250.1]
Hap_208:	1	[GQ464251.1]
Hap_209:	2	[GQ464252.1; GQ464253.1]
Hap_210:	1	[GQ464254.1]
Hap_211:	1	[GQ464255.1]
Hap_212:	1	[GQ464256.1]
Hap_213:	1	[GQ464257.1]
Hap_214:	1	[GQ464258.1]
Hap_215:	1	[GQ464259.1]
Hap_216:	1	[GQ464260.1]
Hap_217:	1	[GQ464261.1]
Hap_218:	1	[GQ464262.1]
Hap_219:	1	[GQ464263.1]
Hap_220:	1	[GQ464265.1]
Hap_221:	1	[GQ464266.1]
Hap_222:	1	[MK033130.1]
Hap_223:	1	[KR106993.1]
Hap_224:	1	[KY829451.1]
Hap_225:	1	[NC_025563.1]
Hap_226:	1	[MW414145]
Hap_227:	1	[MW414146]
Hap_228:	1	[MW414148]
Hap_229:	1	[MW414149]
Hap_230:	1	[MW414150]
Hap_231:	1	[MW414152]
Hap_232:	1	[MW414154]
Hap_233:	1	[MW414156]
Hap_234:	1	[MW414157]
Hap_235:	1	[MW414158]
Hap_236:	1	[MW414159]
Hap_237:	1	[MW414160]
Hap_238:	1	[MW414161]
Hap_239:	1	[MW414162]
Hap_240:	1	[MW414163]
Hap_241:	1	[MW414164]
Hap_242:	1	[MW414165]
Hap_243:	1	[OK375801]
Hap_244:	2	[OK375802; OK375815]
Hap_245:	1	[OK375804]
Hap_246:	2	[OK375806; OK375808]
Hap_247:	2	[OK375810; OK375819]
Hap_248:	1	[OK375811]
Hap_249:	1	[OK375812]
Hap_250:	1	[OK375814]
Hap_251:	1	[OK375816]
Hap_252:	1	[OK375817]
Hap_253:	1	[OK375818]
Hap_254:	1	[OK375820]
Hap_255:	1	[OK375821]
Hap_256:	1	[OK375822]
Hap_257:	1	[OK375823]
Hap_258:	1	[OK375824]
Hap_259:	1	[MW414192]
Hap_260:	1	[MW414193]
Hap_261:	1	[MW414195]
Hap_262:	1	[MW414197]
Hap_263:	1	[MW414199]
Hap_264:	1	[MW414200]
Hap_265:	1	[MW414202]
Hap_266:	1	[MW414203]
Hap_267:	1	[MW414204]
Hap_268:	1	[MW414206]
Hap_269:	1	[MW414207]
Hap_270:	2	[MW414208; MW414210]
Hap_271:	1	[MW414209]
Hap_272:	9	[OK375825; OK375829; OK375831; OK375832; OK375834; OK375839; OK375840; OK375848; OK375850]
Hap_273:	3	[OK375826; OK375828; OK375842]
Hap_274:	2	[OK375830; OK375841]
Hap_275:	1	[OK375836]
Hap_276:	2	[OK375838; OK375849]
Hap_277:	2	[OK375846; OK375847]
Hap_278:	1	[MK124955.1]

## Sheet: Supplementary Table S3
Supplementary Table S3. MaxEnt model simulated the dynamic distribution of yaks in different periods.
ID	Training_data	Test_data
future_2021-2040_bioc_ssp126	0.917	0.8755
future_2021-2040_bioc_ssp370	0.9186	0.8755
future_2021-2040_bioc_ssp245	0.9166	0.87
future_2021-2040_bioc_ssp585	0.9185	0.8736
future_2041-2060_bioc_ssp126	0.9168	0.8792
future_2041-2060_bioc_ssp370	0.9189	0.8791
future_2041-2060_bioc_ssp245	0.9193	0.872
future_2041-2060_bioc_ssp585	0.9187	0.8825
future_2061-2080_bioc_ssp585	0.9165	0.8845
future_2061-2080_bioc_ssp126	0.9126	0.8403
future_2061-2080_bioc_ssp245	0.9165	0.8692
future_2061-2080_bioc_ssp370	0.921	0.882
future_2081-2100_bioc_ssp126	0.9168	0.8858
future_2081-2100_bioc_ssp245	0.9192	0.8693
future_2081-2100_bioc_ssp370	0.9209	0.8713
future_2081-2100_bioc_ssp585	0.9194	0.8752
present	0.9332	0.889
ago_Last_Glacial_Maximum	0.9209	0.8691
ago_Last_inter-glacial	0.9036	0.8552
ago_Mid_Holocene	0.9185	0.8663

## Sheet: Supplementary Table S4
Supplementary Table S4. Influence of environmental factors on the distribution of yak
ID	Contribution_rate	Accumulated_Contribution_rate
wc2.1_30s_elev.china contribution	74.6226	74.6226
wc2.1_30s_bio_13.china contribution	8.3291	82.9517
wc2.1_30s_bio_14.china contribution	7.2301	90.1818
wc2.1_30s_bio_2.china contribution	3.0518	93.2336
wc2.1_30s_bio_3.china contribution	2.8252	96.0588
wc2.1_30s_bio_9.china contribution	2.24	98.2988
wc2.1_30s_slope.china contribution	0.9165	99.2153
wc2.1_30s_aspect.china contribution	0.7136	99.9289
wc2.1_30s_bio_15.china contribution	0.0671	99.996
wc2.1_30s_soil.china contribution	0.0031	99.9991
wc2.1_30s_bio_7.china contribution	0.0009	100
